# Supplementary material for: Comparative Investigation of the Effects of Adenosine Triphosphate, Melatonin, and Thiamine Pyrophosphate on Amiodarone-Induced Neuropathy and Neuropathic Pain in Male Rats
Source: Biomedicines. 2025 Dec 2;13(12):2965. doi: 10.3390/biomedicines13122965 (PMC12730428; doi:10.3390/biomedicines13122965)
Supplement: Supplementary file 1 [file biomedicines-13-02965-s001.zip]

Archive with 2 entries (2 files):
- Table S1-R1.pdf
- Table S2-R1.pdf
